# Supplementary material for: Identification and Validation of Candidate Genes Conferring Resistance to Downy Mildew in Maize (Zea mays L.)
Source: Genes (Basel). 2020 Feb 11;11(2):191. doi: 10.3390/genes11020191 (PMC7074223; doi:10.3390/genes11020191)
Supplement: Supplementary file 1 [file genes-11-00191-s001.zip]

Archive with 5 entries (5 files):
- Figure S1.jpg
- Figure S2.jpg
- Figure S3.jpg
- Figure S4.jpg
- Supplementary_Table.xlsx
