# Supplementary material for: Identification and Validation of Candidate Genes Conferring Resistance to Downy Mildew in Maize (Zea mays L.)
Source: Genes (Basel). 2020 Feb 11;11(2):191. doi: 10.3390/genes11020191 (PMC7074223; doi:10.3390/genes11020191)
Supplement: Supplementary file 1 [file genes-11-00191-s001.zip › Supplementary_Table.xlsx]

## Sheet: Table S1
Table S1. Primer information of SSR and RFLP markers for QTL analysis.
Markers	Chromosome	Forward (5'->3')	Reverse (5'->3')	Tm (℃)
ommp1	1	GAAGAGTCGCTCTCCTGCGTC	TGGAACTTGTTAAAAGGTGCGG	54
umc157a	1	CATCTCGACCTTTGACATTCTCCT	AGAAGACGATGATGATGATGCAGA	56
umc1166	1	CGATCAGATCATACACAACCTTGC	GAGGATCGATTCTTGGCGAGT	59
bnlg1179	1	GCGATTCAGTCCGCAGTAGT	GTACTGAACAAACCGTGGGC	54
ay110393	1	GACCCTCCAAGATCGGACCTC	ATATTCATCGTCGTCGTCAAGCTG	55
umc140a	1	GTCGTCCTCAAGGTTCCGGTTGCC	GTACGACATCATCATCGGCAACCG	62
umc1243	1	AACTGCAGAGTCGCCTGATCC	AAGCAGACTATGCTATGCTACGCC	62
IMR7	1	GATCATCGGCTTCCACAGTC	GCAAACAGGCTTGTCTAGGG	54
IDP7478	1	TTGTGTTATGTGTGCGTTGG	CTCTTTCCTGCTGTCAAGCC	53
bnlg1057	1	TTCACCGCCTCACATGAC	GCAACGCTAGCTAGCTTTG	53
glb1	1	TGTTGCTCGGTCACCATACC	GCACACACACAGGACGACAGT	56
phi002	1	CATGCAATCAATAACGATGGCGAGT	TTAGCGTAACCCTTCTCCAGTCAGC	56
phi037	1	CCCAGCTCCTGTTGTCGGCTCAGAC	TCCAGATCCGCCGCACCTCACGTCA	63
phi039	1	ACCGTGTCTAATGTGTCCATACGG	CGTTAGGAGCTGGCTAGTCTCA	57
umc1013	1	TAATGTGTCCATACGGTGGTGG	AGCTGGCTAGTCTCAGGCACTC	55
FDX3	1	GTGGGTTTTGTCTGTAGGGTGGTA	TCCATCCACTCGACTTAAGAGTCC	56
bnlg1671	1	TCACGATCAGCAAGCAATTC	CCCCACCAACCTTAGAGTCA	54
IDP6752	1	ATTTAGAACCGGAGGCAACC	TAACTGTAAGGCTCTCCGCC	53
phi96100	2	AGGAGGACCCCAACTCCTG	TTGCACGAGCCATCGTAT	57
umc1165	2	ATAAAACGAACGACTCTCTCACCG	ATATGTCTGACGAGCTTCGACACC	58
bnlg1297	2	TCTCGATCGCTCCGATCTAT	GACTCAACTCCAAAAGGCGA	57
umc2245	2	GCCCTGTTATTGGAACAGTTTACG	CGTCGTCTTCGACATGTACTTCAC	60
bnlg1017	2	ATTGGAAGGATCTGCGTGAC	CAGCTGGTGGACTGCATCTA	57
umc1980	2	CCTAGCATTTACGCGGAGGAG	CTGGTCCGAGGTCTCGTCTTC	60
umc1961	2	GGATGAGAATTGAGAAAGAGCCAA	CATGTCCATACACAGTCATACACTGC	59
bnlg1327	2	TCTCTCTCGCGTGTGTGC	TGGGTCTCCTTCTCCGTCTA	59
IDP445	2	CGATCTGCTCGTAGAGGTCC	AAGCTCTCCTGCTCCTACCC	56
umc1422	2	CTGCGCATGAGAAAACAGTGG	TCCATCTCTGGCTGGAGGTTAAT	60
ay106040	2	AGCGACACTTTCTCCAGTTACCAC	GTAACCTCCTTTGATGTAGTCGGC	56
bnlg1338	2	GTGCAGAATGCAGGCAATAG	GCAAATGTTTTCACACACACG	56
umc2363	2	TTGACTCGAAAGACTTGTGAGCTG	GTGTGTCAGAAGGAGGACTGATGA	61
phi098	2	GAGATCACCGGCTAGTTAGAGGA	GTATGGTTGGGTACCCGTCTTTCTA	60
umc1024	2	GACGCGACTTATTCAGCACCAC	GTCTTGATGTGCTTCAGCTCCTTG	58
umc1227	2	CCTCATCTCTCATGGGATGGATA	TTCAGCATGACATATCATACAGTAGCA	60
idp183	2	ACCGCTCTTAAGGAATCAGC	CAAACAACTAGTGCGCAAGC	53
umc1028	2	ATAGGAGGTGAGGTGAGGAGGAAG	TTTTCTGCAGGGATAACATTTGTG	59
umc1079	2	AGCACACATGCACAACATCTTACA	CGTTGGGCCATGACTTTCTTTA	59
IDP866	2	CCACTACCAGCTAAGGCAGC	GTTTGATCACCTGGAATCGG	53
bnlg1138	2	TGCTCTAGCCGACCTCAATT	ATGCCTGAACCGTGATTAGG	54
umc1004	2	TATCTTCAGACCCAAACATCGTCC	GTCGATTGATTTCCCGATGTTAAA	56
umc1108	2	CCGAAAACCCATTCTTCTAGCATC	GTGCGGTGTTCTCTCTTTCACTCT	60
bnlg1233	2	GAACACCAGAGGAGAGTGGG	TTCACTTGTCCACCACTGGA	57
IDP4006	2	CTGCTGATAAGTGCAATGCC	GTTGTGCATCGATTCTGTCC	55
umc1252	2	TACGACCGTTGAAACTGTTGTTTT	GCGATTTCAACTATTTGTGGTAAAGG	59
umc1518	2	TAGCTCCTTTGCGCTATTCAGTCT	GGCAGTGTTTTCTTTTGAAGTGCT	60
umc1845	2	TGGTTGAACTGTTAAATCTGTCCTGA	TGGTAACCAGATTCCCACAGATG	59
umc1026	2	TCGTCGTCTCCAATCATACGTG	GCTACACGATACCATGGCGTTT	60
umc1285	2	TAAATATACGGCCCCAAGAAAACC	AAACTGGATATGGTTGGTTGGTTG	58
umc1007	2	AAGGCACTGCTACTCCTATGGCTA	CTGACCTTTGAATTCTGTGCTCCT	59
umc1459	2	TCTTGCACATTGTCCATTCATTAGA	CTTCCTCTTCCTTGAGTGGAAGGT	59
bnlg371	2	CAACGCGAAGCAGAGATAAAA	TCGTCGCATGACCATAGTAGC	52
umc1126	2	ATCCGGACAAATTGAACTTTCAT	ATAGATTCAGTGTTGGACCGAGGA	60
umc2104	3	CTGCTGGCAGTGGCAGTATTC	TACTGCTACACCTTTGTCGTCACC	61
umc1746	3	ACACGAGCATCCTACATCCTCCTA	ACCTTGCCTGTCCTTCTTTCTCTT	61
umc2255	3	CTGCTGAGGAGAAGTGATCCTGTT	GCTACGCTTAAGTATCACGGCAAC	61
bnlg1144	3	TACTCGTCGTGTGGCGTTAG	AGCCGAGGCTATCTAACGGT	59
phi374118	3	TACCCGGACATGGTTGAGC	TGAAGGGTGTCCTTCCGAT	58
umc1030	3	TCCAGAGAATGAGATGACAAGACG	CAGAATAACAGGAGATGAGACGCA	59
phi243966	3	CGACCGAAACGAATCAAAA	TACTAGGCTGACACGCACG	56
umc2000	3	GAATTACCTGTTTGGAGCGGAAG	GATTTTCTCTGTAGTTCGAGGCTGG	61
umc1495	3	AACTTTTGGCATTGCACTGG	CGTAAGTGCACACGGCATTA	60
umc2033	3	ACGAAGGTAGTCCATCAACTGCAC	GACGGGGGCTGTAGGTTCTG	61
bnlg1113	3	GCTCCCAACTTTCAGAATCG	TTCTCCCTTTTTTTCGCAGA	54
bnlg1638	3	CATATCTCTAGCTTCTCGTCTTCG	ACACCGATCGAGGAAGAATG	54
umc1223	3	TTCAACAGATTCAGAGAAAGCACA	TTGATAATTAATCCGCAGCTCTCTC	53
dupssr23	3	TGATCATCATAAGCACACCG	CCAATGTGAAGCAAGAGAGAA	52
umc2002	3	TGACCTCAACTCAGAATGCTGTTG	CACAAAATCCTCGAGTTCTTGATTG	54
umc1158	3	AATGCAACTGCTTCAGCTCCTACT	CGACGAATCGAGAAAAGATATTTGA	59
bnlg1035	3	TGCTTGCACTGTCAGGAATC	CAGCTCTGACACACCACACA	53
mmc0022	3	AGGTGTTGTTTTTGTTCGCT	TGCTTGTTTAAGCTCATTATT	51
bnlg420	3	CTTGCGCTCTCCTCCCCTT	GGCCAGCTCACTGCTCACT	59
phi073	3	GTGCGAGAGGCTTGACCAA	AAGGGTTGAGGGCGAGGAA	60
IDP8286	3	GCTGATGATGATGATGGTCG	CCATTTGTATCCATCCTCCG	53
umc1400	3	TTACCAATTGTATCCATCACACCG	ACAACATAGCAGCCATCCTACTCG	55
Zmm16	3	GCGCTGCCAACTGTATCTTTATCT	AAGTTACTCACGGTGCAGAGTTCC	57
umc1690	3	ACCTTAGTTACACAGGCACACGGT	GGTGATGGGATTTTCGCATTATTA	60
bnlg1117	3	GGCCGGGCTCAATTTATAAT	CCTTCTTCAACCCTCCTTCC	53
bnlg1350	3	TGCTTCAGCGCATTAAACTG	TGCTCGTGTGAGTTCCTACG	58
umc2050	3	CTCCTGCTGTGATTCTAGGACGA	CTGGATCTCGGCATGGTCTT	60
IDP7802	3	AGGAAGGATGTTGCTCATGG	ACGTCATCACCAAGGTCTCC	55
umc1136	3	CTCTCGTCTCATCACCTTTCCCT	CTGCATACAGACATCCAACCAAAG	60
umc1273	3	GTTCGCTGCTGCTTCTTATATGCT	AATTGGCGCAGGCTATAGACATTT	61
umc1594	3	GCCAGGGGAGAAATAAAATAAAGC	CACTGCAGGCCACACATACATA	59
umc1902	4	CCCAGGTAAAATTCGCTAGCCT	GGAACAAGGAAAGCTGAATACACG	59
dupssr34	4	TCAGTGCTTTCATTGTAACGA	ATAAACATCTTGCCAGCAAA	51
bnlg1265	4	GGTTGTCCGTAAAGGCAAGA	TGTGAAGGCCAGACAGTCAG	54
umc1142	4	GCTGAAAAACGGAGTTCATATGGT	AAGCTTATCCACCTCGAGGAAAAC	60
umc1758	4	GTCGAGAAGCGATCGATCATAGTAG	GCACGACAGGGAGTACGGTC	61
umc1945	4	CTTTCTGCAGATTCACCGTTTCTT	TTGGTTCTTTTGACCATAGACAAGC	60
umc1808	4	ATACACAGTGACAATGCGCCAC	AGCGAGTCATCAACATCATCAGG	57
bnlg2244	4	CAGGAAAACGAAAACCCAGA	CTACGCGGGTCTCATCTCAT	53
bnlg1917	4	ACATGTGCTGCAGTCATTAGGAAA	AAATCACATGGTTTTTCAGGTGCT	58
umc1101	4	CTTCCTCCTCACCTCACCTCCTAT	GGTAGCCAATCCTTCCTTCCTATG	59
umc1532	4	CAAGTTGGTGAGATGGATCTGTTG	GCTCCTGGGTCTTCCTCTCC	57
umc1109	4	GGGAGCACACACAGTAGTACTCGAT	AGAGGCTCTCCTCCTTCAAGCTC	61
umc2288	4	GTGAAGCTCGATTTCTCCTCACAT	CAGCGACACCATGATAAGTACACC	60
umc1180	4	AAGCAATATCACTACTTTCCAGCC	TACGTAATTCGTAGCCTTGGTCC	58
umc1720	4	CAGCACCACCCAGTTAACCAC	GGCTCCGATTCACTTGATGC	58
umc2289	4	CAAGTTTGGGTACCTGAAGATTCG	TATTGCCGATTAATCTGTCCCATT	59
umc1649	4	CGAAGCTAGATGTAGAAAACTCTCT	CTTACCAACCAACACTCCCAT	60
umc1707	4	CTTCTTGATCCGGAAGGTCTTGT	GATCCGAGTGTCTCCTCCTCCT	61
umc1738	4	AGCAAGCAGTTCGAAACAAGGAT	GACACCAGCACCACTTGAACG	59
bnlg1337	4	AAGCTGATGCTTTGCCCTTG	GCTTCCATCCTACTGATGATGGTT	56
umc1240	5	TTAATAAAGGAGAGGGTGGGAACC	GGGGCTTATATGTCCCTTGAACTC	60
umc1447	5	TAATACTCCTACTAACGGCGCTGC	TCTGTCTCCCATGCCTGAAATAAT	55
ay104079	5	AGGCAGTACAGAAGAGGAGCAAGA	AGGGAGTACATCGCAAGTAACAGC	57
Serk2	5	AAAAAGTTTTGCTAGTTCGGCGAT	TGGGGACACATCCTTCAAAATTAC	55
bnlg1902	5	AACTACCGTCGAAGTGGTGG	CGCCTCTCTCTGACTTGTTG	55
umc1060	5	TCTTGGAAGGCAAGACTCTACCTG	TTACACCAAGGTCCGAAACAAGAT	59
bnlg2323	5	ACCGTCTCAGCAAAATGGTC	CCGCCTTCACTATGGTCAAT	53
umc1365	5	ACAGCTGGAGCTACACAGGCTATC	GATTCACGAGGATTTCTGCATCTT	61
umc1348	5	CTTGCCATTTTAATTTGGACGTTT	CGAAGTTGCCCAAATAGCTACAGT	61
umc1155	5	TAAGGCGCAGATGAACTAGCCTAC	CTCCAGTGAGTTCCAGCGCTAT	60
umc126a	5	CCAGCCATGTCTTCTCGTTCTT	AAACAAAGCACCATCAATTCGG	52
umc1524	5	CACAAGAACATTATGACGACCGAG	AAGCAGGAGACATCGTTTAAGTCG	61
umc1680	5	ACAGGATTTGAGCTTCTGGACATT	GGCCTCTCCTTCATCCTATTCAA	59
umc108	5	GCAAACCTTGCATGAACCCGATTGT	CAAGCGTCCAGCTCGATGATTTC	57
umc1072	5	AGTTTTGACCGCGCAAAAGTTA	GTACGAGCAGGCCATTAACCC	61
umc1792	5	CGCTGAGGCTTAAGATGGTGTT	AACGCCTTTACGAGCACGAAC	61
umc1153	5	GAAGCTTCTCCTCTCGCGTCTC	CAGTCCCAGACCCTAGCTCAGTC	58
umc1829	5	GCATACATGATACATGCCGTGACT	TGCACACAGTAGGAAGACAGGAAG	58
umc2311	6	CAGACTGGGTACCCTCATGCTT	GAGGCGCTATCACTGTCACAAC	57
umc2208	6	CTCGTCAACGTCAACCCAAGTAAG	CTGTTAGATGTGCGACAACAGAGC	58
umc2309	6	ACTGCCGGGTGGCTAATGAT	GATCCATAGCGCTAGTGCACTCTT	59
bnlg1867	6	CCACCACCATCGTAGGAGTT	CAGTACACAGCAGGCAGCTC	55
umc1006	6	AATCGCTTACTTGTAACCCACTTG	AGTTTCCGAGCTGCTTTCTCT	59
umc1918	6	CTCACTGACACTTGAACACACACG	TTACTGGTCTCCTGATCCTTAGCG	60
csu95d	6	GCCATGGAGGACGAGGAGCACGAG	TCTCCTGTCCGTACACCTCGTGCT	62
umc1413	6	CATACACCAAGAGTGCAGCAAGAG	GGAGGTCTGGAATTCTCCTCTGTT	61
bnlg1443	6	CTGTTGTCAAGCCAAGCCAGT	AGGCTTGTGAGACTCAGCAGTTTT	56
bnlg1702	6	TTATCATCAAATGGAGGACACG	AAAGACACACGCTAATGGGC	52
ay110873	6	TCAATCGATGGTCAGAGTAGGTGA	ATTTAACAAGGTGAGGCTGTTGGA	60
mmc0241	6	TATATCCGTGCATTTACGTTT	CATCGCTTGTCTGTCGA	52
phi078	6	GGGCCGCGAGTGATGTGAGT	CAGCACCAGACTACATGACGTGTAA	57
bnlg1165	6	CGCTTGCATCATCTCAAGAA	TTCAAGTTTAGCCACCCACC	53
bnlg1732	6	TCTAGATCCCTAGAGTAGCTGCGG	CACTCACGCAAATTAGCACAACTT	57
m141	6	TTGGGGTTGATTTTGGAATGGCTC	CTCATCTCGAGCTTTAGAGCCATT	55
bnlg345	6	TACTGATGGGGGAACGAATAATTG	ACACAGCACAACACAACACAACAC	57
umc1859	6	ATATACATGTGAGCTGGTTGCCCT	GCATGCTATTACCAATCTCCAGGT	57
phi077	6	GAGAAGAGGATCAGGTTCGTTCCA	CGCGTTGTACATCTTGCCTGCTT	62
umc1653	6	ACAACAGAAGAGGACGAGAGGAAG	GTCGCTTCTTCCTGAGCTTGAG	60
umc2059	6	GAGGACGAGGAGGAAGACGAGAT	CATGGGAACGTGCTCCACAC	61
bnlg107	6	GCAACTAGAAGTAGATGGCTTGTTATGG	CAACAACAAGTGGCTGGCTAGGGTGAA	64
umc1723	6	ATAACTCCTGCATCTTGTCAGCAA	CACAGGATAGAACCTTCTCAGCAAA	59
fnr2	7	TACATTACATCGCAGCAGCC	GAGCAGAAGAACAAGAGCGG	54
sog1480	7	CCCTCCCAAGGTCGCCAAGACTCC	CGGGGGAGGCCTTGGCGGAGTCTT	63
umc1577	7	AAGAACTCCTTCAAGCTGCCG	TTTCCCTTCTTGGCAGGAGC	57
EST1	7	TTGATGGATTTGATCCAATC	GGATAGCAAAATACTATTATAG	53
EST2	7	CCCTCCCAAGGTCGCCAAGA	TTCCTGCCACGCCCTTCCTG	62
PCO072547	7	AGTTCTGTGCCTGTAAAAACTTGG	CACGCGATCAACTATCCCAAGTTT	54
umc1401	7	CTCTGGTCCATCCTCATCGACT	TCTCTTGATCACATATCGATCCCA	59
bnlg1792	7	CGGGAATGAATAAGCCAAGA	GCGCTCCTTCACCTTCTTTA	57
umc1585	7	CGGCCTATGTAACAATCCCTAGC	AAGGGAAAGAATAATCCAACCGTC	58
umc1301	7	ATCCATCATCATCATCATTGCTTG	ATGTCATCATGTACCAGGTGTTGG	58
IDP8338	7	GAGATGGTGAACATGATCGG	ACAACTTGCAACAGTTTGCG	55
IDP7862	7	TGAGGATGAGGTACTTAGCAGC	GTGTAAACAAGGGATTTGCACC	57
umc1671	7	AGCGGAGGAGAGGGAGGTTAT	AAGTCCAGGTACCTCAGCTTCG	61
umc2333	7	GAATTGGATGTTATTCGGATCGTC	TGCCTCCTTTTTCTGATCTACACC	58
umc2511	8	TGGTATCAAGATTGACTTTTCTTCCG	CGCTGCATGGACTCTATTTCTTTC	59
umc1592	8	AAGCTTCTTCGGTCTTTGTAGGGT	GACCATATGTGCTCCAAAACCTTC	59
umc1786	8	CATTTTTCGCATTTAGGAAATCCA	ACCGTGACTTCCTCCTCATAACTG	61
umc1414	8	CGATCATCTCTCACTCTCTCGTCA	GTTGACGACGTCTGGCTCCT	63
umc1327	8	AGGGTTTTGCTCTTGGAATCTCTC	GAGGAAGGAGGAGGTCGTATCGT	58
bnlg1194	8	GCGTTATTAAGGCAAGCTGC	ACGTGAAGCAGAGGATCCAT	57
umc2352a	8	ACAGACCTATGTGGCTATGCCTTC	ACGAAGCTAGGAAAGAGGCATTCT	58
umc1817	8	CTACGCAGGCTTCAACCACC	GTACTGGTGATGATGGTACCCCTG	62
umc1304	8	GCCAACTAGAACTACTGCTGCTCC	CATGCAGCTCTCCAAATTAAATCC	60
umc1974	8	ACAAGGAGACCCTCCTCAGCTAGT	GTAAGCTGTGGCCATACTACCACC	62
umc2520	8	AAACCCTGCTCTGTTCTGAATCTG	GACCAACGGGAGATGCTGTTATTA	59
phi115	8	GCTCCGTGTTTCGCCTGAA	ACCATCACCTGAATCCATCACA	57
umc1075	8	GAGAGATGACAGACACATCCTTGG	ACATTTATGATACCGGGAGTTGGA	59
umc1665	8	CAATCAGGAGCCAGGGAGATG	CTTAAACTTGTCGAGACGGTCCTG	58
umc1562	8	CAAAGCAGTACAATATGACCCCAG	CGTACGTCCCATAAAGATGAGAAA	55
bnlg162	8	ACTAGCAGCAGTAAAACCTAATAAAGGGA	CAAGTAGCTAGCAGTCATTTGCAGTGT	59
umc1790	8	GAGAAGAGTTCTCCATGGAACGAG	GAGAGGGAGGAGCAAGGAAATAGA	60
umc1724	8	CCACATGAGATGAGATTGCCATT	GTCTCAAGTGAAACAACCACGCTT	60
dupssr14	8	AGCAGGTACCACAATGGAG	GTGTACATCAAGGTCCAGATTT	60
bnlg669	8	GCACGCACCAGCAGTCGGCAGT	CGGCCTAGTGGGCATGGAGCCT	65
umc1588	9	GAGACCCAACCAAAACTAATAATCTCTT	CTGCTGCAGACCATTTGAAATAAC	61
umc1958	9	TTTTTGTGCTCGTCTGATTTCTTG	AGACCAATGCAACTCCTACAGACC	60
umc1420	9	ACGCATACACTTCCTTATTGGCAT	AATAAGCATGCTGCTACTGTCGTG	61
umc2339	9	GACGTCGTAGGCAGGGACAAT	TAGCGCTAGTAGGAGCAGGCG	62
umc1387	9	GAAGCCCCTTGAAATGAATGAAC	GACGTACGTATAGACTCGCTCAG	60
Fad7	9	ACCTCTTGTCCAAGAATCGC	CCGGAGATGTGGTCTACTACC	55
bnlg1012	9	GAGTGAGCGTGCGGAGTC	AACAGGCCAAACTCCTCCTC	59
umc1492	9	CCTTTTTCGCCTCGCTTTTTAT	TCGTCGTCTCCAATCATACGTG	58
hb1	9	ACACCCAACCTCCCACTGTAAAA	GATTGGGATTGGGATTGGAAAT	55
bnlg1191	9	ACCTCTCTCCGCCGAAGAATC	CATATAGGTCATGCCTGCCATCTC	58
umc1657	9	ATGGATGAATATGATCCCACGG	GATCCGCACGTAGCTTTTCG	57
umc1231	9	ACCACCAGCTACCAGGGATGT	CTGCTGGATCTGCTCGTACTTGT	61
umc2343	9	TCATCTTCCCCACAAATTTTCATT	GACTGACAACTCAGATTTCACCCA	55
umc1357	9	TTGGGTTCATACCTCCTAGGAACA	ACGTGGACAACCAGTCTATCAACA	60
umc2134	9	TCTAGAGACGGGAAAACACAAG	AAAGCCGGTGGATAAGAAAA	59
umc1764	9	CATGAAAGTTTTCCTGTGCAGATT	GGGCAACTTTAGAGGTCGATTTATT	60
dupssr29	9	CAGCGAATACTGAATAACGC	TGTTGGATGAGCACTGAAC	53
umc1505	9	CGTACTGCTGGTGGTGATG	TGGGACCCCTAACTACTACGGC	60
umc1366	9	AAGACGACCTCGTTTGTAGCCTC	GTATTTCAACAGCTGGGACGGT	61
umc1310	9	GCAACACAGGACCAAATCATCTCT	GTTCGGTCCGTAGAAGAACTCTCA	60
umc1675	9	GCTAGGTGCTTATCTCGGTTTTCA	AAGAAGCTGAACCTAAGACAGCCA	61
umc1277	9	ACCAACCAACCACTCCCTTTTTAG	TTTGAGAACGGAAGCAAGTACTCC	60
umc1982	9	ATCTAGAAAATTATAATGGCATGGATTC	CTCTCGGTTTTGGACTCTGCT	60
bnlg1129	9	CTGGGCATACAAAGCTCACA	TGCATAAACCGTTTCCACAA	58
umc1430	9	AAATAAAGCACTAGGGAGGGATGC	ATTCATCATGAGACCGGAGACAAG	60
umc2346	9	GTACATGATCTCGAGAAAGCCGAT	CTTTCTGCAGTTCTGCTAGCTGTG	60
umc1033	9	CTTCTTCGTAAAGGCATTTTGTGC	GTGCGGGATTCCTTAGTTTGC	53
umc1291	10	ACTGCTCCAGGGTGAACTGAAC	CAAGTCGTGATCATGCGTAGGTAG	61
umc1318	10	ACTTCGTCTAGTGTCCCTCCGTT	TGCCAGATTAAAAGCAACACAAGA	62
umc2069	10	ACAACCTCCTCCACGACCAAAC	GTAGAGGTCCCACTTGTTCCCAAT	61
umc1962	10	ATAAGTGGGGGAGGCGAGCTA	GAGAACCAACCACCAAAGAAGTCC	61
bnlg210	10	GCCTCGCACCAAGACATAATA	TGCCCCATTTGAGTAGACTTC	57
bnlg1518	10	AGCTGTACACGCAGTAGGCA	GGCTCTGTTAATTCGATCGC	53
umc1739	10	CAAAAAGCTTTAGTTTTTACAGGCAGA	GCGTGTAATTTGCTCCTTCTTCTT	59
umc2180	10	ATCAGCATCGATAGCGAAGAAAGA	ATTGCTACTAGGGTTGTTGTTGCC	60
umc64	10	GTCGTCCTCAAGGTTCCGGTTGCC	GTACGACATCATCATCGGCAACCG	58
umc2348	10	AGTCAGACCGACGCACTCACTAA	TAACATCATCATCAGCGACGATTT	60
umc1911	10	CCCGGAAGCTGTTTTCTTTTTAAT	CGATCTGGAACGTAAGGATCATCT	59
bnlg153	10	TCCACTGCTCCTCCACTGC	CACTTCAAACTGTCAAATCTCCA	53
umc1115	10	TGGAAGGGGATATCAGGATTTAGA	TGTGATGACCATGAATGTAAGCTG	58
umc1677	10	TGCAGCAAGTTTGGCTACTGC	CTCTTGATGCCGTTGAAGAAGG	60
umc1678	10	GTAGAGATCGATTCGCTAACCTGC	AGTTGTTCCGTTCCGTCCTTATC	60
bnlg1074	10	CATGCTAATAGCCTACCGGG	TTTCCCCCTGATTCGTTATG	56
umc1506	10	ATAAAGGTTGGCAAAACGTAGCCT	AAAAGAAACATGTTCAGTCGAGCG	59
umc1477	10	GAAGCCGCAGAACATCCTCTT	AAGCTGTACACGTCGCCTTCC	61
bnlg1028	10	AGGAAACGAACACAGCAGCT	TGCATAGACAAAACCGACGT	58
bnlg594	10	CGAGCGCTTTGCGAGTACCAGTACACA	CTGCGTGCGTCCAGCCTCCACT	61
umc1084	10	GATAAAAAGGCAAGTGCAACAAGG	ATATCAACCAGAGGCTGGAACTTG	60
umc1249	10	GACCAGCAGCACTAGAGGACATTT	CTTCTGTTACTTTGGCAGCGGTT	61
umc1176	10	GAGTTTGTTCGTTTGTGTGTGGAG	ATGAGTTCATGACAGAGCGCTACC	61
bnlg1450	10	ACAGCTCTTCTTGGCATCGT	GACTTTGCTGGTCAGCTGGT	59
dupssr30a	10	TGATAGTTTATGGTAGCAACTCG	CATTGTGCGGGTAATGCT	59
csu48	10	AACTCCAGCTGCTGTAAGGC	ACGAGACCTTCGTCTTCACC	54
umc1877	10	AATGGTCTGACGATAGACCTCCAG	ACGGTCCCTAACCCTAAGAGAGAC	61
umc1866	10	AAGTTGGAATAATTCGGGCAGTTC	GGTAGCAGTAGGAGCAGAGGTGTG	61
bnlg1037	10	GCATGATCACAACCACACCT	CCTGGCATTTGTTCAACCTT	57

## Sheet: Table S2
Table S2. Primer information of P. sorghi, P. maydis, and S. macrospora related genes for qRT-PCR analysis
Gene ID	Forward (5'->3')	Reverse (5'->3')	Tm (℃)
EDM2	GATATTGATCCATCCATAAAGCA	TACTGGATTAGGTTCCTGGGTAT	59
SGT1B	ATACCAGAGAAGTGCAGATTTGA	ATCTTCTGAGACAAACCTGATGA	59
HSK	GAAGAAGCTTGATAATGTTGGTG	CAAACACATAAAACGTTGTCCTT	59
DMR6	GTGGTTAATCATTCGAGGTCATA	TCGATAATCTTGTTGTCTTCGTT	59
LOC4324025	ATACACGGGGAGAGTTCATTATT	TTGTTGTTGGACAGCTAGAAAAT	59
LOC107275878	GGAGGATAGACATCCGAATTATC	CTTTCAGAGATCACAAAGAATGG	59
LOC107275863	ATATAAGGAACACCGATGAGGTT	TGCAGATCCACTCTCAAGTTATT	59
LOC4345309	AAAAAGCATCTTCTAGCCTCTGT	AACTTGACAGCTTGTATGGAAAA	59
LOC4345959	TGGTCGATTCTTACATATTGTCC	AGCAAGGAAGTGTGTTTTCAATA	59
LOC4351808	ATGTGAAGATGAAAAATGTGGAC	ATTGATTTTCCATGTCATTCTTG	59
LOC103647182	TAAATGCTGCTTATTCCACTGAT	TCACACTTCATTCCATATCAACA	59
LOC103648264	ACAAGTGGATAAAGCTGTTGAAA	AGATGGATACCCAAAAACTTCAT	59
LOC100191339	CATCCATCAACCAGACTACAGAT	CGTACGTTTTATTGCTTGACATA	59
LOC103650325	TTCAGAACATAATCGAGAAGGAA	TATCGACTTGTATGAGGTGCTCT	59
LOC100382073	AGAAAAACAGCAAGAATTGCATA	ATGTAGTTAAGGGCATGATCAAA	59
LOC103654479	CAAACAGGGCTGTAGTATCTTTG	TGGACAGTCTTCACTAGAATCGT	59
IDC1	CTAAACCTCACCACAAATCTCAA	TATTCCGTCATTCCTATCATCAC	59
LOC103632498	ATCACTTAATCGGGTTCTACCAT	TTCTAATACTTGCGCTGCTAATC	59
LOC103642860	ACTCCCTCCATCCAAAAATATAA	GGTTACCAGCTGAGATTAGGAGT	59

## Sheet: Table S3
Table S3. Primer information of candidate genes for qRT-PCR analysis.
Transcript ID	Marker	Chromosome	Bin location	Forward (5'->3')	Reverse (5'->3')	Tm (℃)
GRMZM2G029113	umc1165/bnlg1297 umc2363/phi098	2	2.01/2.02	AATGATTTGAAACGTGAGAAGAA	AATGTAATGCCATCAGTACCATC	59
GRMZM2G039345				TACACACAGGGTGCCAATAATAG	ATAGAAGTCCAGAGCTTGGTTTG	58.55
GRMZM2G039477_T01				CTTCTTTCTTCCATCTCTCCTGT	CGCCGTCTTCTTTCTTATGTC	59
GRMZM2G039477_T02				CTTCTTTCTTCCATCTCTCCTGT	CGCCGTCTTCTTTCTTATGTC	59
GRMZM5G892452				TTTAAACCTACTCAATCCCAGGT	TGAGATGTACTCCGGAAAGACTA	59
GRMZM2G039532				ATAGACGTATGGAGAAAACAGCA	CATAAACTTGGTTCTTGTGTGGT	59
GRMZM2G039567				GAAGAGTGTTGCATTAAATTTGC	GATATGCAATGGAGACATTAGGA	59
GRMZM2G039588				GAAGATCTGGCCTCATAGTTTTT	CCAGAGTTTCCAATCCTTCTACT	59
GRMZM2G040095_T01				GAGGACATATTGTCCCTAGCAG	CGTAGTAGCATGTAACACGAGGT	59
GRMZM2G040095_T02				GAGGACATATTGTCCCTAGCAG	CGTAGTAGCATGTAACACGAGGT	59
GRMZM2G040095_T03				GAGGACATATTGTCCCTAGCAG	CGTAGTAGCATGTAACACGAGGT	59
GRMZM2G342564				TAGTAGATGGCGCAGTAGTCAG	ATTCGTTCACATACCATAGCAAC	59
AC210003.2_FG015				CTTCTACACCGTCAGCTTCAT	GAGCTCCTCGAAGGATTTCT	59
GRMZM2G342607				CCATACTACCTTAACCATGTGGA	CGTGTTCTCGGAGTTTATAGATG	59
GRMZM2G040372				TTCATTACTTCTCCACCAAAAGA	TTTTCTATCAATGCTAGGTTCCA	59
GRMZM2G342628				AAAACAGTCCTCTCTGGAATCTC	TTGCAGTTCTACCGATACTTGTT	59
GRMZM2G045049				TTTCTCCTGCTATCATGTTCAAA	TCCAATACCTAGTGGAGAACCAT	55.85
AC210003.2_FG003				CTACCAAGCAGTAACAAATCAGG	AGTGTTGTTGCTACGGTAAATTG	59
AC210003.2_FG004				GGATCTACACGTTCAAGCAG	GTTGTTGAAGTAGGCGTTGT	59.5
GRMZM2G036297				CCAATATAGGTCAAGTGCAAGAG	AAAGGAAAAATATTCGGATTACG	59
GRMZM2G410616				TGACAGGAGGACTATGTCGATAC	GTTAGAAACTCATGGCGTACATC	59
GRMZM2G314079				GCAGGTAAAAACGATTACAACAC	GGAGCCATCTGATTACAGATAAA	59
GRMZM2G019404				AGCTTGCTATTGGTAAGGAGACT	GTCTCTTCACGATCTCGTACTTG	59
GRMZM2G020043	umc1165/bnlg1297 umc2363/phi098	2	2.01/2.02	GACGTTAACACCAAGAACAAGAG	TTTTCTCATTCCAAATGTGATCT	59
GRMZM2G314171				AAAGCAGAGCTCAAGAAGGTAGA	TGGCAACATTGAAAGTATGAAGT	56.1
GRMZM2G314176				TCGATTTCGACAGAAGTGTTAAT	CTGCTATTTGTGACAGGCTTATT	59
GRMZM2G020210				CATCGAAGAGTCACAAGTAGTCC	ATTAAAGTCTTCACGAGCACAAC	59
GRMZM2G521862				CGTAGTGTGCATCAAACTGTATC	TACACACAGGACCTAACCAAATC	59
GRMZM2G063328				CATGAAGCTACTCATGACACTCA	TTCCTACTAGGGATTTCTTCTGG	59
GRMZM2G363066				GAATTCTCGCCATAGTAATCGTT	ATGTCCTCGAAGAAGTAGCTCAT	59.15
GRMZM2G379929	umc1030/phi243966	3	3.04	AACCTCTTTTCCAGATTCTATCG	ATGGACCGTACACAATCAATAAG	57.975
GRMZM2G134385				CTGCTAATTCTATCCAGGGTTCT	AAATCCGAAGTGTCTTTCTTTTC	58.02
GRMZM2G088443				TACTCGATCATGTCCATACAACA	CGCTCAAGCAGACTAAATCTCTA	59
GRMZM2G088371				ATGGTGTCATTTGACAATTTGAT	CACATCGACCAGAGAGATATGAT	59
GRMZM2G165044				ATAAAGGGTGTTTCTTCCATGTT	CATTCCAAAATATGGCACTACAT	59
GRMZM2G133707				AGGACAGACCACATTTCATATTG	ATATTACTCGGAGCTTGACAACA	59
GRMZM2G334628				TAATATGAAATCATGGCACAACA	CAGTTACATTTCTCACCCTTCAG	59
GRMZM2G024851	mmc0022/bnlg420		3.05	TAGCGTCCCTAAAATACAAGTGA	ATGGAAAACATTGAGACACATTC	59
GRMZM2G010775				GTTGGGTTCCATCTCTATCCTAC	AAGGCTATGTTTCATGTGCTAAA	59
GRMZM2G006806				CAAAGATAACCATGAAGAAGCTG	GGTCCTCAGCCTACTGATTACTT	59
GRMZM2G034868				AAGGAACATATCCATTTCCAGTT	GGTCACACATACTTTCCAGTGAT	59
GRMZM2G062031	bnlg345/umc1859	6	6.05/6.06	AGAGTCAATGAGAGGCAGTACC	CAAACACAACAGATTTCGTAGGT	59
GRMZM2G047677				TTGTTTCTTGACTCCGTCGT	CACCCATACAATGATTTGTACTCT	59
GRMZM2G061105				AAAGGCACATGTCTCTAAAACAA	CATCAGGTGTTATGTGGAGATTT	59
GRMZM2G046262				ACCCGACCTTTATATTGGATCT	ATATATATGGGCATAGCAACACG	59
GRMZM2G026927	bnlg345/umc1859	6	6.05/6.06	CTAAACCCATGAAAGGAAACAG	GCAATCATCCATCAATAACAAGT	59
GRMZM2G128315				CTTTGACAGCATCCCTTATTCTT	GCTCAATATCATCTTCCTCTGGT	58.1
GRMZM2G005869	umc1231/umc2343	9	9.05	ATCAGCTGTGTGTAAGGGACTAA	ATCGTAAGTGCAAGAAAGGTACA	59
GRMZM2G005984				ACGCTACCATTTTGTTTTTGTAA	CATGTCATTGTCAGCTTGATACA	59
GRMZM2G006080				AAACATCCTTCTGGATGAGAAAT	ACAGCACAACACCAAAAGAGTAT	59
GRMZM2G006178				TCTTTGGTATTGCCTGTTTTCTA	ATCAAGGAACAAATATGCATGAC	59
GRMZM2G024293				CTACATATACCCGAAGCCTCTCT	CAATTTTTCCATATTCTCCTTCC	58.07
GRMZM2G112428				TCTCCTTCTTCCTCCTCGTT	AGGAGCCTGGACGAGTAGAT	58
GRMZM2G003738				CAGTACAACGAGATGATGGAGA	AAACCGGAGATAGAACAAGATTC	59
GRMZM2G006341				GTAATGTGCTTCAGAAGTTTTGG	ATGTAACAAACGCACCTTTAAGA	59
GRMZM2G006429				AGGAATCCACTTCCAAACATTAT	AATAGCAGACATGCTTTATCCAA	59
GRMZM2G134424				AAGTGACTCTTGGTGTCCTTAGC	GTGGAAGGCTGCTACATTATCTT	57.4
GRMZM2G028643	dupssr29/umc1505		9.07	CAGGGATGAAAACCATCTATCTC	AAGTCCAGCTTTGTTTTTCAGAC	58.95
GRMZM2G330907				TCAAATATTTTGCTGGACTCAGA	GGTCTAGAGCTGTCAAATGGTCT	56.9
AC191071.3_FG001				TTTTGTTTCCCTGTGTGCAA	CCCTGGACTACTGCAAGCTC	57.35
GRMZM2G178880				AAGTAGGAAGGGATACAAAGCAG	AAACTCCCAACGTGTCTGTACTA	57.97
GRMZM2G420926				CGTGGCTACTATTCTGTTGAGAC	GATCCGTAAATGTCTTCCATACA	58.055

## Sheet: Table S4
Table S4. Primer information of reference genes for qRT-PCR analysis.
Gene name	GenBank accession no.	Gene Product	Product size	Forward (5'->3')	Reverse (5'->3')	Tm (℃)
18s rRNA	AF168884.1	18S small subunit ribosomal RNA	151	CCATCCCTCCGTAGTTAGCT	CCTGTCGGCCAAGGCTATAT	59
UBCP	GRMZM2G102471_T01	Ubiquitin carrier protein	231	CAGGTGGGGTATTCTTGGTG	ATGTTCGGGTGGAAAACCTT	59
MEP	GRMZM2G018103_T01	Membrane protein PB1A10.07c	203	TGTACTCGGCAATGCTCTTG	TTTGATGCTCCAGGCTTACC	59
LUG	GRMZM2G425377_T01	Leunig	178	TCCAGTGCTACAGGGAAGGT	GTTAGTTCTTGAGCCCACGC	59

## Sheet: Table S5
Table S5. The numbers of markers and bins covered in each chromosome.
Chromosome	No. of markers	No. of bins	Map length (cM)
1	18	10	267.70
2	34	9	436.27
3	31	9	207.23
4	20	8	198.90
5	18	9	184.60
6	23	8	153.54
7	14	4	148.35
8	20	7	191.00
9	27	8	167.16
10	29	7	190.70

## Sheet: Table S6
Table S6. List of the P. sorghi, P. maydis, and S. macrospora resistance candidate genes between the left and right flanked markers.
Transcript ID	Chromosome	Bin location	Type	Length (bp)	Predicted protein size (aa)	Description	Protein information
GRMZM2G029113	2	2.01/2.02	T01	1942	580	uncharacterized LOC100285187	nucleolar protein; Nop52 containing protein
GRMZM2G039477			T01	655	94	uncharacterized LOC100275046	uncharacterized protein LOC100275046
GRMZM2G039477			T01	655	94	uncharacterized LOC100275046	uncharacterized protein LOC100275046
GRMZM5G892452			T01	3154	-	-	-
GRMZM2G039532			T01	2422	421	uncharacterized LOC103645818	uncharacterized protein LOC103645818
GRMZM2G039567			T01	1387	-	-	-
GRMZM2G039588			T01	1573	144	Galactose mutarotase-like superfamily protein	uncharacterized protein LOC100280296
GRMZM2G040095			T01	897	136	linoleate 9S-lipoxygenase6	linoleate 9S-lipoxygenase6
GRMZM2G040095			T01	897	136	linoleate 9S-lipoxygenase6	linoleate 9S-lipoxygenase6
GRMZM2G040095			T01	897	136	linoleate 9S-lipoxygenase6	linoleate 9S-lipoxygenase6
GRMZM2G342564			T01	708	-	-	-
AC210003.2_FG015			T01	207	68	-	-
GRMZM2G342607			T01	991	-	-	-
GRMZM2G040372			T01	442	-	-	-
GRMZM2G342628			T01	509	-	-	-
AC210003.2_FG003			T01	516	-	-	-
GRMZM2G036297			T01	1604	399	liguleless 1	liguleless 1
GRMZM2G410616			T01	332	-	-	-
GRMZM2G314079			T01	1313	-	-	-
GRMZM2G019404			T01	3386	952	plasma-membrane H+ATPase 2	plasma-membrane H+ATPase 2
GRMZM2G314176			T01	664	-	-	-
GRMZM2G020210			T01	1041	-	-	-
GRMZM2G521862			T01	692	112	uncharacterized LOC100191866	Protein KAKU4
GRMZM2G063328			T01	509	130	uncharacterized LOC100191866	Protein KAKU4
GRMZM2G379929	3	3.04	T01	1764	304	uncharacterized LOC100193917	-
GRMZM2G134385			T01	2782	759	uncharacterized LOC100193917	-
GRMZM2G088443			T01	1448	261	uncharacterized LOC100382374	putative HLH DNA-binding domain superfamily protein
GRMZM2G088371			T01	606	110	uncharacterized LOC100278092	-
GRMZM2G165044			T01	1987	521	E3 ubiquitin-protein ligase MBR1	E3 ubiquitin-protein ligase MBR1; RING/U-box superfamily protein
GRMZM2G334628			T01	3000	573	cell number regulator 8	2,3-bisphosphoglycerate-independent phosphoglycerate mutase
GRMZM2G024851		3.05	T01	1862	412	uncharacterized LOC100281065	putative bZIP transcription factor superfamily protein; DNA binding protein
GRMZM2G010775			T01	1578	351	receptor-type tyrosine-protein phosphatase S	receptor-type tyrosine-protein phosphatase S
GRMZM2G006806			T01	1049	198	uncharacterized LOC100273452	-
GRMZM2G034868			T01	3377	817	uncharacterized LOC100274145	-
GRMZM2G061105	6	6.05/6.06	T01	2076	-	uncharacterized LOC100274475	ribonuclease P family protein
GRMZM2G046262			T01	1165	231	uncharacterized LOC100278635	uncharacterized LOC100278635
GRMZM2G026927			T01	1635	419	uncharacterized LOC100216587	Transcription repressor OFP1
GRMZM2G005869	9	9.05	T01	2067	481	uncharacterized LOC100281573	serine/threonine-protein kinase AtPK19
GRMZM2G006080			T01	3172	888	receptor-like protein kinase FERONIA	receptor-like protein kinase FERONIA
GRMZM2G006178			T01	2380	604	ABC transporter E family member 2	ABC transporter E family member 2
GRMZM2G024293			T01	2174	401	uncharacterized LOC100282901	P-loop containing nucleoside triphosphate hydrolase superfamily protein; XPA-binding protein 1; si618011b01(694)
GRMZM2G112428			T01	1353	334	uncharacterized LOC100303849	putative HLH DNA-binding domain superfamily protein
GRMZM2G003738			T01	1114	202	long cell-linked locus protein	long cell-linked locus protein
GRMZM2G006341			T01	2821	309	kinesin-like protein KIN-14F	P-loop nucleoside triphosphate hydrolase superfamily protein with CH (Calponin Homology) domain
GRMZM2G006429			T01	1945	430	uncharacterized LOC100283184	putative protein phosphatase 2C 5; putative protein phosphatase 2C family protein
GRMZM2G134424			T01	1801	237	programmed cell death protein 2-like	programmed cell death protein 2; zinc finger (MYND type) family protein / programmed cell death 2 C-terminal domain-containing protein
GRMZM2G420926		9.07	T01	2047	382	uncharacterized LOC100191189	Serine/threonine-protein phosphatase; putative serine/threonine protein phosphatase superfamily protein
GRMZM2G420926			T01	2047	382	uncharacterized LOC100191189	Serine/threonine-protein phosphatase; putative serine/threonine protein phosphatase superfamily protein

## Sheet: Table S7
Table S7. Comparison of QTLs identified in the present study with previous reports for resistance to P. sorghi, P. maydis, and S. macrospora.
QTLs	Chromosome	Bin location	Left marker	Right marker	Reference	Population
qDM1	2	2.01	umc1165	bnlg1297	Lohithaswa et al. [34]	F2:3 (CM500 x MAI105)
qDM2		2.02	umc2363	phi098
qDM3	3	3.04	umc1030	phi243966	Nagabhushan et al. [47]	F2:3 (CML153 x CML226)
qDM4		3.05	mmc0022	bnlg420	Nair et al. [21]	BC1F2 (CML139 x [CML139 x NAI116])
qDM5	6	6.05/6.06	bnlg345	umc1859
qDM6	9	9.05	umc1231	umc2343	Jampatong et al. [33]	F2:3 (Nei9008 x CML289)
qDM7		9.07	dupssr29	umc1505

## Sheet: Table S8
Table S8. Pfam (EBI 2019) domain analysis of 47 candidate genes.
Transcript ID	Family	Description
GRMZM2G029113	Nop52	Nucleolar protein, Nop52 (PF05997)
GRMZM2G039477	-	-
GRMZM2G039477	-	-
GRMZM5G892452	-	-
GRMZM2G039532	SAGA-Tad1	Transcriptional regulator of RNA polII, SAGA, subunit (PF12767)
GRMZM2G039567	Dimer_Tnp_hAT	hAT family C-terminal dimerisation region (PF05699)
GRMZM2G039588	Aldose_epim, Aldose_epim	Aldose 1-epimerase (PF01263); Aldose 1-epimerase (PF01263)
GRMZM2G040095	-	-
GRMZM2G040095	-	-
GRMZM2G040095	-	-
GRMZM2G342564	Lipoxygenase	Lipoxygenase (PF00305)
AC210003.2_FG015	-	-
GRMZM2G342607	-	-
GRMZM2G040372	-	-
GRMZM2G342628	Thioredoxin	Thioredoxin (PF00085)
AC210003.2_FG003	-	-
GRMZM2G036297	SBP	SBP domain (PF03110)
GRMZM2G410616	Transpos_assoc	Transposase-associated domain (PF13963)
GRMZM2G314079	-	-
GRMZM2G019404	Cation_ATPase_N, E1-E2_ATPase, Hydrolase	Cation transporter/ATPase, N-terminus (PF00690); E1-E2 ATPase (PF00122); haloacid dehalogenase-like hydrolase (PF00702)
GRMZM2G314176	YTH	YT521-B-like domain (PF04146)
GRMZM2G020210	-	-
GRMZM2G521862	-	-
GRMZM2G063328	-	-
GRMZM2G379929	-	-
GRMZM2G134385	BP28CT	BP28CT (NUC211) domain (PF08146)
GRMZM2G088443	HLH	Helix-loop-helix DNA-binding domain (PF00010)
GRMZM2G088371	RALF	Rapid ALkalinization Factor (RALF) (PF05498)
GRMZM2G165044	zf-RING_2	Ring finger domain (PF13639)
GRMZM2G334628	iPGM_N	BPG-independent PGAM N-terminus (iPGM_N) (PF06415)
GRMZM2G024851	-	-
GRMZM2G010775	Y_phosphatase	Protein-tyrosine phosphatase (PF00102)
GRMZM2G006806	Ssu72	Ssu72-like protein (PF04722)
GRMZM2G034868	FAR1, MULE	FAR1 DNA-binding domain (PF03101); MULE transposase domain (PF10551)
GRMZM2G061105	UPF0086	Domain of unknown function UPF0086 (PF01868)
GRMZM2G046262	-	-
GRMZM2G026927	DNA_binding_2, Ovate	DNA-binding domain, Transcriptional repressor (PF13724); ovate (PF04844)
GRMZM2G005869	Pkinase, Pkinase_C	Protein kinase domain (PF00069); Protein kinase C terminal domain (PF00433)
GRMZM2G006080	Malectin_like, Pkinase_Tyr	Malectin-like domain (PF12819); Protein tyrosine kinase (PF07714)
GRMZM2G006178	RLI, Fer4, ABC_tran, ABC_tran	Possible Fer4-like domain in RNase L inhibitor, RLI (PF04068); 4Fe-4S binding domain (PF00037); ABC transporter (PF00005); ABC transporter (PF00005)
GRMZM2G024293	ATP_bind_1	Conserved hypothetical ATP binding prote (PF03029)
GRMZM2G112428	-	-
GRMZM2G003738	DUF761	Cotton fibre expressed protein (PF05553)
GRMZM2G006341	Kinesin	Kinesin motor domain (PF00225)
GRMZM2G006429	PP2C	Protein phosphatase 2C (PF00481)
GRMZM2G134424	-	-
GRMZM2G420926	Metallophos	Calcineurin-like phosphoesterase (PF00149)
GRMZM2G420926	Metallophos	Calcineurin-like phosphoesterase (PF00149)
